# Supplementary material for: Exploring the comorbidity mechanisms between atherosclerosis and hashimoto’s thyroiditis based on microarray and single-cell sequencing analysis
Source: Sci Rep. 2025 Jan 13;15:1792. doi: 10.1038/s41598-025-85112-0 (PMC11730997; doi:10.1038/s41598-025-85112-0)
Supplement: Supplementary file 2 — Supplementary Information 2. [file 41598_2025_85112_MOESM2_ESM.xlsx]

## Sheet: Sheet 1
DEGS		WGCNA		Merged Genes
HLA-DMB		SLC22A3		HLA-DMB
IGSF6		FNDC1		IGSF6
HLA-DMA		PPARGC1A		HLA-DMA
CD74		LRRN1		CD74
IGLJ3		CRISPLD1		IGLJ3
GPR183		CCND1		GPR183
TYROBP		GEM		TYROBP
EVI2B		NAP1L3		EVI2B
HLA-DRA		C10orf10		HLA-DRA
IGHM		LTBP1		IGHM
ARHGAP18		NQO1		ARHGAP18
MPEG1		PCDHB14		MPEG1
GPR34		GLRX		GPR34
C1QB		FRMD4B		C1QB
SLC18B1		KPNA4		SLC18B1
UCP2		ASNS		UCP2
APOC1		COBLL1		APOC1
HLA-DRB4		ADAMTSL3		HLA-DRB4
SLCO2B1		TCN2		SLCO2B1
CD84		TBC1D2		CD84
THEMIS2		MAP9		THEMIS2
LCP2		ZNF711		LCP2
MS4A4A		SLC2A3		MS4A4A
C1QC		SLC22A18		C1QC
SLAMF8		TRIM52		SLAMF8
CD37		USP12		CD37
C3AR1		ATP6V0E1		C3AR1
FPR3		KCNK17		FPR3
CXCL16		THSD4		CXCL16
CCL18		SLC38A2		CCL18
TNFSF13B		PLCXD3		TNFSF13B
CD52		ABCG1		CD52
FCGR2A		BAMBI		FCGR2A
ITGAX		PLA2G15		ITGAX
RAC2		TAPBPL		RAC2
MMP9		SORBS1		MMP9
CTSC		THY1		CTSC
LAPTM5		NOX4		LAPTM5
CSF1R		ATP1A2		CSF1R
MGAT4A		MARCO		MGAT4A
CD86		ACAT1		CD86
ALOX5AP		SLC41A2		ALOX5AP
SERPINA1		DUSP10		SERPINA1
SLA		SYNC		SLA
NPL		NEDD4		NPL
FCER1G				FCER1G
ANPEP				ANPEP
LAIR1				LAIR1
PTPRC				PTPRC
EVI2A				EVI2A
CCL4				CCL4
MS4A6A				MS4A6A
ADAMDEC1				ADAMDEC1
IER3				IER3
P2RX7				P2RX7
CYBB				CYBB
LY96				LY96
CORO1A				CORO1A
BCL2A1				BCL2A1
C1QA				C1QA
CCL19				CCL19
FCGR2C				FCGR2C
FCGR2B				FCGR2B
ACTN2				ACTN2
PPP1R1A				PPP1R1A
ATP1A2				ATP1A2
RBP4				RBP4
FLOT1				FLOT1
BAG2				BAG2
TAGLN				TAGLN
VWF				VWF
CASQ2				CASQ2
ACADL				ACADL
CAB39L				CAB39L
SH3BGR				SH3BGR
				SLC22A3
				FNDC1
				PPARGC1A
				LRRN1
				CRISPLD1
				CCND1
				GEM
				NAP1L3
				C10orf10
				LTBP1
				NQO1
				PCDHB14
				GLRX
				FRMD4B
				KPNA4
				ASNS
				COBLL1
				ADAMTSL3
				TCN2
				TBC1D2
				MAP9
				ZNF711
				SLC2A3
				SLC22A18
				TRIM52
				USP12
				ATP6V0E1
				KCNK17
				THSD4
				SLC38A2
				PLCXD3
				ABCG1
				BAMBI
				PLA2G15
				TAPBPL
				SORBS1
				THY1
				NOX4
				MARCO
				ACAT1
				SLC41A2
				DUSP10
				SYNC
				NEDD4
