# Supplementary material for: Exploring the comorbidity mechanisms between atherosclerosis and hashimoto’s thyroiditis based on microarray and single-cell sequencing analysis
Source: Sci Rep. 2025 Jan 13;15:1792. doi: 10.1038/s41598-025-85112-0 (PMC11730997; doi:10.1038/s41598-025-85112-0)
Supplement: Supplementary file 3 — Supplementary Information 3. [file 41598_2025_85112_MOESM3_ESM.xlsx]

## Sheet: Sheet 1
MCC		MNC		Degree		EPC		Bottleneck		Core genes
FCER1G		CYBB		CD86		CYBB		FPR3		PTPRC
CSF1R		FCER1G		FCER1G		FCER1G		CYBB		TYROBP
TYROBP		LAPTM5		C1QB		CSF1R		C1QC
FCGR2C		CSF1R		LAPTM5		TYROBP		SLCO2B1
CD74		TYROBP		PTPRC		CD74		SLC22A3
PTPRC		CD74		TYROBP		PTPRC		TYROBP
CD86		PTPRC		CD74		CD86		PTPRC
C1QA		CD86		C1QA		C1QA		MMP9
ITGAX		C1QA		CYBB		C1QB		TAGLN
C3AR1		C1QB		CSF1R		C3AR1		NOX4
